# Supplementary material for: Solid Forms of Bio-Based Monomer Salts for Polyamide 512 and Their Effect on Polymer Properties
Source: Polymers (Basel). 2024 Oct 22;16(21):2953. doi: 10.3390/polym16212953 (PMC11548595; doi:10.3390/polym16212953)
Supplement: Supplementary file 1 [file polymers-16-02953-s001.zip]

Archive with 1 entries (1 files):
- polymers-3214822-supplementary.pdf
